# Supplementary material for: Does rapid sequence divergence preclude RNA structure conservation in vertebrates?
Source: Nucleic Acids Res. 2022 Feb 21;50(5):2452–63. doi: 10.1093/nar/gkac067 (PMC8934657; doi:10.1093/nar/gkac067)
Supplement: gkac067_Supplemental_Files [file gkac067_supplemental_files.zip]

Archive with 4 entries (4 files):
- Supplementary_Material.pdf
- Supplementary_Table_S3.tsv.gz
- Supplementary_Table_S4.tsv
- Supplementary_Table_S5.tsv
