# Supplementary material for: Does rapid sequence divergence preclude RNA structure conservation in vertebrates?
Source: Nucleic Acids Res. 2022 Feb 21;50(5):2452–63. doi: 10.1093/nar/gkac067 (PMC8934657; doi:10.1093/nar/gkac067)
Supplement: gkac067_Supplemental_Files [file gkac067_supplemental_files.zip › Supplementary_Table_S4.tsv]

# Supplementary Table S4
# contains 13 de novo conserved RNA structures with rapidly evolving sequence
#
# header description:
# CRS	..	conserved RNA structure identifier (see rth.dk/resources/rnannotator/crs/vert/)
# SR	..	selection ratio
# FDR(SR)	..	false discovery rate of the selection ratio
# FDR(CRS)	..	false discovery rate of the CRS based on dinucleotide controlled and G+C content corrected null model
# GC_human	..	G+C content of human
# SI_human_mouse	..	average pairwise sequence identity of de-gapped human-mouse alignment
# Length_human_macaque_mouse_without_gaps	..	length of the de-gapped human-rhesus macaque-mouse alignment
# Chr_human	..	chromosome in human (hg38)
# Start_human	..	start coordinate in human (hg38)
# End_human	..	end coordinate in human (hg38)
# Gene_annotation_human	..	gene annotations in Gencode 35 and GeneCards 4.14 at the same human coordinates
# 3D_motifs	..	list of known three-dimensional (3D) motifs from RNA 3D Motif Atlas that fit into loop sequences (il - internal loop, hl - hairpin loop) of consensus structure
# expression_pmid28487280	..	expression in human based on analysis in Seemann et al. (2017): Yes - CPM/RLE>1; Maybe - CPM/RLE>0.1; No - otherwise
#
CRS	SR	FDR(SR)	FDR(CRS)	GC_human	SI_human_mouse	Length_human_macaque_mouse_without_gaps	Chr_human	Start_human	End_human	Gene_annotation_human	3D_motifs	expression_pmid28487280
M0367414	3.2727	0.0935	0.0791	0.2339	0.5826	218	chr14	45954247	45954488	lncrna_intron|ENSG00000258700|LINC00871	il_91_93_119_120:IL_29366.1,il_91_93_119_120:IL_74969.1,il_91_93_119_120:IL_16188.1,il_91_93_119_120:IL_86802.1,il_91_93_119_120:IL_64063.1,il_91_93_119_120:IL_16929.1,il_91_93_119_120:IL_81442.1,il_91_93_119_120:IL_11156.1,il_91_93_119_120:IL_18782.1,il_91_93_119_120:IL_77253.1,il_91_93_119_120:IL_06437.1,il_91_93_119_120:IL_31196.1,il_91_93_119_120:IL_10277.1	Maybe (Metanephros)
M0665102	3.1185	0.1514	0.0992	0.4371	0.5497	302	chr20	11851638	11851949	lncrna_intron|ENSG00000228422|LINC00687	hp_326_331:HL_57065.1,il_318_320_337_339:IL_35419.1,il_318_320_337_339:IL_16160.1,il_318_320_337_339:IL_08966.1,il_318_320_337_339:IL_31933.1,il_318_320_337_339:IL_48459.1,il_318_320_337_339:IL_09820.1	No
M0785346	4.2238	0.1343	0.1388	0.5061	0.4758	330	chr3	186261031	186261414	mrna_intron|ENSG00000058866|DGKG	%	Maybe (many)
M0906221	3.3298	0.0550	0.1474	0.2475	0.5248	202	chr5	111287401	111287622	mrna_intron|ENSG00000152495|CAMK4	il_40_43_76_79:IL_60247.1,il_40_43_76_79:IL_86605.1,il_44_46_73_75:IL_48459.1,il_44_46_73_75:IL_67621.1	Yes (many)
M0989211	3.6396	0.1010	0.1474	0.2086	0.6810	163	chr6	129848853	129849039	mrna_intron|ENSG00000203756|TMEM244	il_37_39_153_154:IL_10277.1,il_37_39_153_154:IL_86802.1,il_37_39_153_154:IL_11156.1,il_37_39_153_154:IL_16188.1,il_37_39_153_154:IL_16929.1,il_37_39_153_154:IL_29366.1,il_37_39_153_154:IL_31196.1,il_37_39_153_154:IL_64063.1,il_37_39_153_154:IL_09696.1,il_37_39_153_154:IL_81442.1,il_37_39_153_154:IL_18782.1,il_37_39_153_154:IL_06437.1,il_37_39_153_154:IL_77253.1,il_37_39_153_154:IL_74969.1,il_37_3…	Yes (Cerebellum)
M1493678	2.4372	0.1840	0.1388	0.5000	0.5695	302	chr11	19873680	19874076	mrna_intron|ENSG00000166833|NAV2	%	Yes (many)
M1716264	2.9121	0.1539	0.0752	0.3563	0.5833	348	chr16	73609195	73609593	lncRNA|lnc-CLEC18B-44,processed_transcript|ENSG00000140836|ZFHX3	hp_52_58:HL_68644.1,hp_52_58:HL_72152.1,il_302_304_313_315:IL_48459.1,il_302_304_313_315:IL_31933.1,il_302_304_313_315:IL_35419.1,il_302_304_313_315:IL_16160.1,il_302_304_313_315:IL_08966.1,il_365_367_443_445:IL_02130.1,il_365_367_443_445:IL_48459.1,il_365_367_443_445:IL_67621.1,il_365_367_443_445:IL_12786.1,il_365_367_443_445:IL_60240.1	Maybe (many)
M2048567	3.5548	0.2000	0.1256	0.7065	0.4891	184	chr3	129046313	129046527	processed_pseudogene|ENSG00000249505|AC108673.1	hp_64_69:HL_35442.1,hp_64_69:HL_82678.1,il_226_228_235_237:IL_31933.1,il_226_228_235_237:IL_08966.1,il_226_228_235_237:IL_48459.1,il_226_228_235_237:IL_60240.1,il_226_228_235_237:IL_67621.1,il_61_63_70_73:IL_57249.1	Yes (many)
M0269720	5.1104	0.0000	0.1386	0.6217	0.4934	304	chr12	121443111	121443434	retained_intron|ENSG00000089094|KDM2B	hp_347_351:HL_07972.1,hp_347_351:HL_69353.1	Yes (many)
M1956240	2.4152	0.1840	0.1388	0.4777	0.5964	337	chr2	96282115	96282488	retained_intron|ENSG00000144028|SNRNP200	%	Yes (many)
M0770120	2.9407	0.1539	0.0752	0.3639	0.6108	316	chr3	156705568	156705927	UTR3|ENSG00000163659|TIPARP	hp_246_252:HL_13145.1,hp_83_90:HL_72152.1,il_69_70_122_124:IL_29366.1,il_69_70_122_124:IL_16929.1,il_69_70_122_124:IL_16188.1,il_69_70_122_124:IL_86802.1,il_69_70_122_124:IL_11156.1,il_69_70_122_124:IL_10277.1,il_69_70_122_124:IL_31196.1,il_69_70_122_124:IL_18782.1,il_69_70_122_124:IL_74969.1,il_69_70_122_124:IL_81442.1,il_69_70_122_124:IL_64063.1,il_69_70_122_124:IL_80663.1,il_69_70_122_124:IL_7…	Yes (many)
M1190814	2.8507	0.1436	0.0924	0.5230	0.5263	304	chr9	130887247	130887605	UTR3|ENSG00000097007|ABL1	il_94_95_151_153:IL_29366.1,il_94_95_151_153:IL_18782.1	Yes (many)
M1242792	3.4760	0.1760	0.1085	0.2093	0.6512	86	chrX	134186411	134186513	intergenic	%	Maybe (Liver)
