# Supplementary material for: Does rapid sequence divergence preclude RNA structure conservation in vertebrates?
Source: Nucleic Acids Res. 2022 Feb 21;50(5):2452–63. doi: 10.1093/nar/gkac067 (PMC8934657; doi:10.1093/nar/gkac067)
Supplement: gkac067_Supplemental_Files [file gkac067_supplemental_files.zip › Supplementary_Table_S5.tsv]

# Supplementary Table S5
# contains 31 conserved RNA structures with putative human lineage specific structures
#
# header description:
# CRS	..	conserved RNA structure identifier (see rth.dk/resources/rnannotator/crs/vert/)
# family_diversity	..	family's structural divergence
# nr_changes_hg38	..	number of huamn specific changes
# sp_score_hg38	..	human selection score, calculated summing both indel and changes score
# nr_changes_mm10	..	number of mouse specific changes
# sp_score_mm10	..	mouse selection score, calculated summing both indel and changes score
# nr_changes_rhemac3	..	number of rhesus maquaque specific changes
# sp_score_rhemac3	..	rhesus macaque selection score, calculated summing both indel and changes score
# SR	..	selection ratio
# FDR(SR)	..	false discovery rate of the selection ratio
# Gene_annotation_human	..	gene annotations in Gencode 35 and GeneCards 4.14 at the same human coordinates
#
CRS	family_diversity	nr_changes_hg38	sp_score_hg38	nr_changes_mm10	sp_score_mm10	nr_changes_rhemac3	sp_score_rhemac3	SR	FDR(SR)	Gene_annotation_human
M0046445	61.9	14	40.8345	10	1.9832	5	7.1452	0.924715	1	lncRNA|ENSG00000232077|LINC01031
M0049429	3.7	2	14.2737	1	0.1764	0	0.0000	0.0373091	0.0278718	lncRNA|ENSG00000203721|LINC00862
M0297292	56.4	11	17.2539	3	0.1741	6	3.2810	0.354666	0.342055	pseudogene|ENSG00000257966|OLA1P3
M0372316	67.7	22	15.1554	5	5.7981	5	8.9257	0.382147	0.10088	lncRNA|ENSG00000151812|SLC35F4
M0377357	11.4	14	12.3829	1	2.3015	3	0.4494	0.172635	0.019773	processed_transcript|ENSG00000259648|AL132640.2
M0377358	43.9	15	20.1205	1	1.4885	3	7.4457	0.200078	0.0782997	processed_transcript|ENSG00000259648|AL132640.2
M0660869	40.2	13	28.1561	6	0.1400	7	0.0000	1.01867	1	lncRNA|lnc-ANKRD20A8P|LOC442028
M0776320	0.0	3	11.1344	0	0.0000	0	0.0000	0.018957	0.0159318	pseudogene|ENSG00000240704|KLF7P1
M0908557	74.1	16	16.0943	14	1.7269	8	3.5945	2.59396	1	mrna_intron|ENSG00000092421|SEMA6A
M1043544	48.4	22	16.6970	3	0.6727	2	9.6132	0.639892	1	lncRNA|lnc-PNRC1-2,pseudogene|ENSG00000235462|TAB3P1
M1206805	54.1	9	16.8259	3	5.1269	2	1.9857	1.03223	1	lncRNA|lnc-TAF1L-3
M1250162	22.7	10	12.9308	0	0.0000	1	0.1523	0.0915271	0.157301	noncoding_intron|ENSG00000231600|AC236972.1
M1269253	16.4	14	24.9500	2	0.0064	0	0.0000	0.322718	0.0855075	lncRNA|lnc-SPIN4-3
M1279394	88.0	41	11.2015	10	6.9982	4	4.5411	0.349027	0.0484097	lncRNA|lnc-UTY-3
M1513525	57.4	16	20.8461	8	9.4532	0	0.0000	0.430563	0.372949	pseudogene|ENSG00000255331|AP000790.2
M1660801	30.4	21	33.6906	1	1.1733	5	5.4555	0.209749	0.073435	processed_transcript|ENSG00000259648|AL132640.2
M1660802	44.3	10	33.1000	0	0.0000	4	4.3961	0.137219	0.0359515	processed_transcript|ENSG00000259648|AL132640.2
M1942819	0.0	2	13.8154	0	0.0000	0	0.0000	0.0183879	0.0275195	UTR3|ENSG00000143995|MEIS1
M2185801	78.2	18	16.0998	11	3.9124	2	0.4206	0.0897189	0.00410959	UTR3|ENSG00000163735|CXCL5
M2185802	37.2	11	29.7861	6	8.8987	0	0.0000	0.129829	0.0278718	UTR3|ENSG00000163735|CXCL5
M2432844	57.9	5	15.5982	4	0.4019	2	0.2586	0.0582861	0.0325461	noncoding_intron|ENSG00000253535|AC120193.1
M2446369	15.4	10	19.3300	1	7.2091	1	0.0018	0.09977	0.0325461	mrna_intron|ENSG00000185942|NKAIN3
M2571948	34.8	23	23.9504	6	0.0012	2	5.0937	0.378136	0.10088	lncRNA|lnc-PNRC1-2,pseudogene|ENSG00000235462|TAB3P1
M2572215	28.8	11	31.9049	5	1.9803	5	1.1935	0.728753	0.918704	pseudogene|ENSG00000234620|PUDPP1
M2572500	33.0	14	16.3937	4	0.0433	1	0.4328	0.130805	0.0278718	mrna_intron|ENSG00000172468|HSFY1
M2572586	36.9	27	17.1748	2	0.0128	0	0.0000	0.593425	0.409491	pseudogene|ENSG00000215580|BCORP1
M1358809	25.0	8	26.7161	6	6.8265	4	5.0448	0.0929892	0.019773	Intergenic
M2573093	57.9	22	37.3858	5	2.6638	3	6.8286	0.644204	0.877793	Intergenic
M2037356	11.8	3	10.1466	0	0.0000	1	0.6368	0.0162859	0.0243474	lncRNA|lnc-SLC35A5-3,cisreg|MAT2A_C
M0325303	70.4	18	21.8098	12	0.2825	10	7.6264	0.679902	1	lncRNA|lnc-C1QTNF9B-1
M1358254	83.7	16	13.1229	7	4.6302	6	6.2169	1.68558	1	Intergenic
